# Supplementary material for: Autonomic Dysfunction in Patients with Bartonella henselae IgM Seroreactivity: A Cross-Sectional Study
Source: Pathogens. 2026 Jul 20;15(7):762. doi: 10.3390/pathogens15070762 (PMC13414667; doi:10.3390/pathogens15070762)
Supplement: Supplementary file 1 [file pathogens-15-00762-s001.zip]

Archive with 1 entries (1 files):
- pathogens-4328311-supplementary.pdf
